# Supplementary material for: Causal association between body mass index and autoimmune thyroiditis: evidence from Mendelian randomization
Source: Eur J Med Res. 2023 Nov 16;28:526. doi: 10.1186/s40001-023-01480-1 (PMC10652572; doi:10.1186/s40001-023-01480-1)
Supplement: Supplementary file 1 — Additional file 1. SNPs are significantly associated with BMI (p < 5E-08). [file 40001_2023_1480_MOESM1_ESM.xlsx]

## Sheet: Sheet1
	pval.exposure	samplesize.exposure	chr.exposure	se.exposure	beta.exposure	pos.exposure	id.exposure	SNP	effect_allele.exposure	other_allele.exposure	eaf.exposure	exposure	mr_keep.exposure	pval_origin.exposure	data_source.exposure
1	2.18198e-08	339152	1	0.003	-0.0168	47684677	ieu-a-2	rs977747	G	T	0.5333	Body mass index || id:ieu-a-2	TRUE	reported	igd
2	4.56773e-11	339065	1	0.0031	0.0201	78048331	ieu-a-2	rs17381664	C	T	0.425	Body mass index || id:ieu-a-2	TRUE	reported	igd
3	5.05941e-14	313621	1	0.0087	0.0659	110082886	ieu-a-2	rs7550711	T	C	0.0339	Body mass index || id:ieu-a-2	TRUE	reported	igd
4	5.45205e-10	338768	1	0.0029	0.0181	201784287	ieu-a-2	rs2820292	C	A	0.5083	Body mass index || id:ieu-a-2	TRUE	reported	igd
5	1.88018e-28	338123	1	0.003	0.0331	72837239	ieu-a-2	rs7531118	C	T	0.6083	Body mass index || id:ieu-a-2	TRUE	reported	igd
6	2.28718e-40	339078	1	0.0037	0.0497	177889480	ieu-a-2	rs543874	G	A	0.2667	Body mass index || id:ieu-a-2	TRUE	reported	igd
7	2.12324e-13	318585	1	0.0031	-0.0227	49589847	ieu-a-2	rs657452	G	A	0.5833	Body mass index || id:ieu-a-2	TRUE	reported	igd
8	1.43384e-13	337797	1	0.003	0.0221	96924097	ieu-a-2	rs11165643	T	C	0.575	Body mass index || id:ieu-a-2	TRUE	reported	igd
9	4.97794e-08	339157	2	0.0038	0.0209	164567689	ieu-a-2	rs1460676	C	T	0.2167	Body mass index || id:ieu-a-2	TRUE	reported	igd
10	4.77397e-09	338993	2	0.003	0.0175	181550962	ieu-a-2	rs1528435	T	C	0.5833	Body mass index || id:ieu-a-2	TRUE	reported	igd
11	4.35512e-12	339033	2	0.0033	-0.0228	59305625	ieu-a-2	rs1016287	C	T	0.675	Body mass index || id:ieu-a-2	TRUE	reported	igd
12	1.242e-08	218359	2	0.0049	0.0279	142959931	ieu-a-2	rs2890652	C	T	0.125	Body mass index || id:ieu-a-2	TRUE	reported	igd
13	5.43876e-54	333169	2	0.0039	0.0604	632348	ieu-a-2	rs13021737	G	A	0.875	Body mass index || id:ieu-a-2	TRUE	reported	igd
14	1.97401e-08	339118	2	0.0029	0.0164	227034499	ieu-a-2	rs6713510	A	G	0.4833	Body mass index || id:ieu-a-2	TRUE	reported	igd
15	8.07049e-26	338829	2	0.0029	0.0309	25150296	ieu-a-2	rs10182181	G	A	0.5	Body mass index || id:ieu-a-2	TRUE	reported	igd
16	8.92401e-09	235995	2	0.0036	0.0207	58975143	ieu-a-2	rs12986742	C	T	0.5	Body mass index || id:ieu-a-2	TRUE	reported	igd
17	3.40596e-08	333383	2	0.0038	0.0211	208255518	ieu-a-2	rs17203016	G	A	0.2	Body mass index || id:ieu-a-2	TRUE	reported	igd
18	4.73042e-11	338186	2	0.0033	-0.0214	213413231	ieu-a-2	rs7599312	A	G	0.2917	Body mass index || id:ieu-a-2	TRUE	reported	igd
19	1.93299e-08	294030	3	0.0033	0.0183	81792112	ieu-a-2	rs3849570	A	C	0.3667	Body mass index || id:ieu-a-2	TRUE	reported	igd
20	8.01604e-10	338525	3	0.003	0.0183	25106437	ieu-a-2	rs6804842	G	A	0.575	Body mass index || id:ieu-a-2	TRUE	reported	igd
21	1.34602e-10	331668	3	0.003	-0.0195	61236462	ieu-a-2	rs2365389	T	C	0.3417	Body mass index || id:ieu-a-2	TRUE	reported	igd
22	1.42298e-14	339205	3	0.0038	0.029	85807590	ieu-a-2	rs13078960	G	T	0.1833	Body mass index || id:ieu-a-2	TRUE	reported	igd
23	1.84999e-10	236091	3	0.0075	0.0478	141275436	ieu-a-2	rs16851483	T	G	0.0917	Body mass index || id:ieu-a-2	TRUE	reported	igd
24	1.39412e-24	337708	3	0.0044	0.0448	185824004	ieu-a-2	rs1516725	C	T	0.9083	Body mass index || id:ieu-a-2	TRUE	reported	igd
25	5.03095e-09	235884	4	0.0052	0.0304	77129568	ieu-a-2	rs17001654	G	C	0.1583	Body mass index || id:ieu-a-2	TRUE	reported	igd
26	8.01124e-41	338185	4	0.003	0.0398	45175691	ieu-a-2	rs13130484	T	C	0.4333	Body mass index || id:ieu-a-2	TRUE	reported	igd
27	1.0639e-12	335619	4	0.0066	0.0472	103188709	ieu-a-2	rs13107325	T	C	0.1167	Body mass index || id:ieu-a-2	TRUE	reported	igd
28	6.24698e-09	311073	4	0.0063	-0.0365	145659064	ieu-a-2	rs11727676	C	T	0.075	Body mass index || id:ieu-a-2	TRUE	reported	igd
29	1.9602e-17	339082	5	0.003	-0.0254	75015242	ieu-a-2	rs2112347	G	T	0.375	Body mass index || id:ieu-a-2	TRUE	reported	igd
30	8.85095e-09	339153	5	0.0029	-0.0168	153537893	ieu-a-2	rs7715256	T	G	0.55	Body mass index || id:ieu-a-2	TRUE	reported	igd
31	2.53501e-10	337750	6	0.0033	0.0209	34828553	ieu-a-2	rs6457796	C	T	0.2583	Body mass index || id:ieu-a-2	TRUE	reported	igd
32	4.52376e-31	339197	6	0.0038	0.0444	50865820	ieu-a-2	rs943005	T	C	0.1	Body mass index || id:ieu-a-2	TRUE	reported	igd
33	1.44901e-08	338988	6	0.0032	0.0183	40348653	ieu-a-2	rs2033529	G	A	0.2583	Body mass index || id:ieu-a-2	TRUE	reported	igd
34	4.28499e-08	339026	6	0.0043	0.0236	137675541	ieu-a-2	rs13201877	G	A	0.0833	Body mass index || id:ieu-a-2	TRUE	reported	igd
35	1.09199e-09	338058	6	0.0047	-0.0285	163033350	ieu-a-2	rs13191362	G	A	0.2	Body mass index || id:ieu-a-2	TRUE	reported	igd
36	7.19797e-09	339068	6	0.0034	0.0196	120185665	ieu-a-2	rs9374842	T	C	0.7417	Body mass index || id:ieu-a-2	TRUE	reported	igd
37	4.95005e-08	339072	6	0.0032	0.0175	108996963	ieu-a-2	rs3800229	T	G	0.6917	Body mass index || id:ieu-a-2	TRUE	reported	igd
38	1.97501e-10	323308	7	0.0031	0.02	75163169	ieu-a-2	rs1167827	G	A	0.5417	Body mass index || id:ieu-a-2	TRUE	reported	igd
39	9.46019e-12	339152	8	0.003	-0.0203	76650334	ieu-a-2	rs2060604	C	T	0.4417	Body mass index || id:ieu-a-2	TRUE	reported	igd
40	2.2228e-14	339127	9	0.0032	0.0241	28412375	ieu-a-2	rs2183825	C	T	0.2917	Body mass index || id:ieu-a-2	TRUE	reported	igd
41	6.35594e-09	338930	9	0.0029	-0.017	15634326	ieu-a-2	rs4740619	C	T	0.4667	Body mass index || id:ieu-a-2	TRUE	reported	igd
42	4.31797e-10	337265	9	0.0029	-0.0182	120378483	ieu-a-2	rs1928295	C	T	0.425	Body mass index || id:ieu-a-2	TRUE	reported	igd
43	1.70498e-08	339115	9	0.003	-0.0169	111932342	ieu-a-2	rs6477694	T	C	0.6417	Body mass index || id:ieu-a-2	TRUE	reported	igd
44	2.45499e-10	336886	9	0.003	-0.0188	129460914	ieu-a-2	rs10733682	G	A	0.575	Body mass index || id:ieu-a-2	TRUE	reported	igd
45	1.10306e-12	339198	10	0.0033	-0.0235	114758349	ieu-a-2	rs7903146	T	C	0.25	Body mass index || id:ieu-a-2	TRUE	reported	igd
46	1.269e-08	338835	10	0.0067	0.0379	87410904	ieu-a-2	rs7899106	G	A	0.05	Body mass index || id:ieu-a-2	TRUE	reported	igd
47	2.18625e-11	338823	10	0.0037	0.0249	102395440	ieu-a-2	rs17094222	C	T	0.2083	Body mass index || id:ieu-a-2	TRUE	reported	igd
48	3.46897e-08	333918	11	0.0033	-0.0185	43864278	ieu-a-2	rs2176598	C	T	0.8	Body mass index || id:ieu-a-2	TRUE	reported	igd
49	1.16788e-17	339006	11	0.003	0.0256	47650993	ieu-a-2	rs3817334	T	C	0.45	Body mass index || id:ieu-a-2	TRUE	reported	igd
50	5.44252e-13	337453	11	0.0029	0.0211	115022404	ieu-a-2	rs12286929	G	A	0.4333	Body mass index || id:ieu-a-2	TRUE	reported	igd
51	6.66653e-12	339135	11	0.003	0.0206	8669437	ieu-a-2	rs10840100	G	A	0.725	Body mass index || id:ieu-a-2	TRUE	reported	igd
52	6.65733e-30	339035	11	0.0037	-0.0416	27684517	ieu-a-2	rs11030104	G	A	0.2	Body mass index || id:ieu-a-2	TRUE	reported	igd
53	5.11446e-26	339162	12	0.003	0.032	50247468	ieu-a-2	rs7138803	A	G	0.4417	Body mass index || id:ieu-a-2	TRUE	reported	igd
54	1.22e-08	328905	12	0.0053	-0.0304	122781897	ieu-a-2	rs11057405	A	G	0.0917	Body mass index || id:ieu-a-2	TRUE	reported	igd
55	2.95903e-08	326858	13	0.0031	0.0172	79580919	ieu-a-2	rs1441264	A	G	0.55	Body mass index || id:ieu-a-2	TRUE	reported	igd
56	1.426e-10	235969	13	0.0046	0.0295	28017270	ieu-a-2	rs9579083	C	G	0.2333	Body mass index || id:ieu-a-2	TRUE	reported	igd
57	3.1521e-13	330001	13	0.0044	0.0324	54102206	ieu-a-2	rs12429545	A	G	0.1	Body mass index || id:ieu-a-2	TRUE	reported	igd
58	3.95203e-09	336023	13	0.0031	-0.0182	66205704	ieu-a-2	rs9540493	G	A	0.55	Body mass index || id:ieu-a-2	TRUE	reported	igd
59	6.04505e-15	338347	14	0.0035	0.0274	79940383	ieu-a-2	rs7144011	T	G	0.275	Body mass index || id:ieu-a-2	TRUE	reported	igd
60	1.40088e-11	338856	14	0.0033	-0.0221	25928179	ieu-a-2	rs10132280	A	C	0.3333	Body mass index || id:ieu-a-2	TRUE	reported	igd
61	1.52616e-18	338200	15	0.0035	-0.0307	68104367	ieu-a-2	rs13329567	T	C	0.2167	Body mass index || id:ieu-a-2	TRUE	reported	igd
62	4.52397e-08	338449	15	0.0029	-0.016	51748610	ieu-a-2	rs3736485	G	A	0.575	Body mass index || id:ieu-a-2	TRUE	reported	igd
63	3.89762e-11	330330	16	0.0037	0.0246	3599655	ieu-a-2	rs12448257	A	G	0.225	Body mass index || id:ieu-a-2	TRUE	reported	igd
64	3.93904e-10	235997	16	0.0039	0.0244	4015729	ieu-a-2	rs879620	T	C	0.5917	Body mass index || id:ieu-a-2	TRUE	reported	igd
65	8.5487e-11	333191	16	0.0038	-0.0249	19941968	ieu-a-2	rs9926784	C	T	0.2083	Body mass index || id:ieu-a-2	TRUE	reported	igd
66	6.58006e-10	338949	16	0.003	-0.0187	31011183	ieu-a-2	rs4889606	G	A	0.3583	Body mass index || id:ieu-a-2	TRUE	reported	igd
67	2.1677e-158	333087	16	0.003	0.0803	53800954	ieu-a-2	rs1421085	C	T	0.45	Body mass index || id:ieu-a-2	TRUE	reported	igd
68	3.45382e-25	338077	16	0.003	0.0311	28889486	ieu-a-2	rs3888190	A	C	0.3583	Body mass index || id:ieu-a-2	TRUE	reported	igd
69	3.63597e-10	339097	17	0.0029	-0.0183	78615571	ieu-a-2	rs12940622	A	G	0.4583	Body mass index || id:ieu-a-2	TRUE	reported	igd
70	1.81201e-08	338903	17	0.0033	0.0184	5283252	ieu-a-2	rs1000940	G	A	0.225	Body mass index || id:ieu-a-2	TRUE	reported	igd
71	6.68344e-59	339006	18	0.0035	0.0562	57829135	ieu-a-2	rs6567160	C	T	0.2833	Body mass index || id:ieu-a-2	TRUE	reported	igd
72	2.00309e-13	336765	18	0.005	-0.0371	58049656	ieu-a-2	rs17066856	C	T	0.1333	Body mass index || id:ieu-a-2	TRUE	reported	igd
73	1.617e-08	236115	18	0.0037	0.0209	21087531	ieu-a-2	rs891389	T	C	0.325	Body mass index || id:ieu-a-2	TRUE	reported	igd
74	1.923e-08	338718	19	0.0033	0.0183	34304903	ieu-a-2	rs14810	G	C	0.675	Body mass index || id:ieu-a-2	TRUE	reported	igd
75	7.91043e-19	312079	19	0.0038	-0.0339	46180184	ieu-a-2	rs11672660	T	C	0.175	Body mass index || id:ieu-a-2	TRUE	reported	igd
76	1.59401e-08	234806	19	0.0043	0.0243	47602577	ieu-a-2	rs9304665	A	T	0.7	Body mass index || id:ieu-a-2	TRUE	reported	igd
77	7.787e-09	334494	19	0.0034	-0.0196	18454825	ieu-a-2	rs17724992	G	A	0.3083	Body mass index || id:ieu-a-2	TRUE	reported	igd
78	2.13801e-08	339045	20	0.0033	-0.0185	51087862	ieu-a-2	rs6091540	T	C	0.275	Body mass index || id:ieu-a-2	TRUE	reported	igd
79	1.60498e-08	337300	21	0.003	0.0169	40291740	ieu-a-2	rs2836754	C	T	0.65	Body mass index || id:ieu-a-2	TRUE	reported	igd
