# Supplementary material for: Causal association between body mass index and autoimmune thyroiditis: evidence from Mendelian randomization
Source: Eur J Med Res. 2023 Nov 16;28:526. doi: 10.1186/s40001-023-01480-1 (PMC10652572; doi:10.1186/s40001-023-01480-1)
Supplement: Supplementary file 2 — Additional file 2. Data after BMI and AIT synergy. [file 40001_2023_1480_MOESM2_ESM.xlsx]

## Sheet: Sheet1
	SNP	effect_allele.exposure	other_allele.exposure	effect_allele.outcome	other_allele.outcome	beta.exposure	beta.outcome	eaf.exposure	eaf.outcome	remove	palindromic	ambiguous	id.outcome	chr	pos	se.outcome	samplesize.outcome	pval.outcome	outcome	originalname.outcome	outcome.deprecated	mr_keep.outcome	data_source.outcome	proxy.outcome	target_snp.outcome	proxy_snp.outcome	target_a1.outcome	target_a2.outcome	proxy_a1.outcome	proxy_a2.outcome	pval.exposure	samplesize.exposure	chr.exposure	se.exposure	pos.exposure	id.exposure	exposure	mr_keep.exposure	pval_origin.exposure	data_source.exposure	action	mr_keep	R2	F
1	rs1000940	G	A	G	A	0.0184	-0.0732	0.225	0.4278	FALSE	FALSE	FALSE	finn-b-E4_THYROIDITAUTOIM	17	5283252	0.0929	#N/A	0.4308	Autoimmune thyroiditis || id:finn-b-E4_THYROIDITAUTOIM	Autoimmune thyroiditis	Autoimmune thyroiditis || ||	TRUE	igd	#N/A	#N/A	#N/A	#N/A	#N/A	#N/A	#N/A	1.81201e-08	338903	17	0.0033	5283252	ieu-a-2	Body mass index || id:ieu-a-2	TRUE	reported	igd	2	TRUE	9.1726e-05	31.0889
2	rs10132280	A	C	A	C	-0.0221	0.0852	0.3333	0.3477	FALSE	FALSE	FALSE	finn-b-E4_THYROIDITAUTOIM	14	25928179	0.096	#N/A	0.3746	Autoimmune thyroiditis || id:finn-b-E4_THYROIDITAUTOIM	Autoimmune thyroiditis	Autoimmune thyroiditis || ||	TRUE	igd	#N/A	#N/A	#N/A	#N/A	#N/A	#N/A	#N/A	1.40088e-11	338856	14	0.0033	25928179	ieu-a-2	Body mass index || id:ieu-a-2	TRUE	reported	igd	2	TRUE	0.000132338	44.8491
3	rs1016287	C	T	C	T	-0.0228	-0.0075	0.675	0.7438	FALSE	FALSE	FALSE	finn-b-E4_THYROIDITAUTOIM	2	59305625	0.1042	#N/A	0.9428	Autoimmune thyroiditis || id:finn-b-E4_THYROIDITAUTOIM	Autoimmune thyroiditis	Autoimmune thyroiditis || ||	TRUE	igd	#N/A	#N/A	#N/A	#N/A	#N/A	#N/A	#N/A	4.35512e-12	339033	2	0.0033	59305625	ieu-a-2	Body mass index || id:ieu-a-2	TRUE	reported	igd	2	TRUE	0.000140779	47.7353
4	rs10182181	G	A	G	A	0.0309	0.1156	0.5	0.4178	FALSE	FALSE	FALSE	finn-b-E4_THYROIDITAUTOIM	2	25150296	0.0927	#N/A	0.2124	Autoimmune thyroiditis || id:finn-b-E4_THYROIDITAUTOIM	Autoimmune thyroiditis	Autoimmune thyroiditis || ||	TRUE	igd	#N/A	#N/A	#N/A	#N/A	#N/A	#N/A	#N/A	8.07049e-26	338829	2	0.0029	25150296	ieu-a-2	Body mass index || id:ieu-a-2	TRUE	reported	igd	2	TRUE	0.000334962	113.532
5	rs10733682	G	A	G	A	-0.0188	-0.0655	0.575	0.4668	FALSE	FALSE	FALSE	finn-b-E4_THYROIDITAUTOIM	9	129460914	0.0924	#N/A	0.4784	Autoimmune thyroiditis || id:finn-b-E4_THYROIDITAUTOIM	Autoimmune thyroiditis	Autoimmune thyroiditis || ||	TRUE	igd	#N/A	#N/A	#N/A	#N/A	#N/A	#N/A	#N/A	2.45499e-10	336886	9	0.003	129460914	ieu-a-2	Body mass index || id:ieu-a-2	TRUE	reported	igd	2	TRUE	0.000116557	39.2709
6	rs10840100	G	A	G	A	0.0206	0.0372	0.725	0.6481	FALSE	FALSE	FALSE	finn-b-E4_THYROIDITAUTOIM	11	8669437	0.0953	#N/A	0.696299	Autoimmune thyroiditis || id:finn-b-E4_THYROIDITAUTOIM	Autoimmune thyroiditis	Autoimmune thyroiditis || ||	TRUE	igd	#N/A	#N/A	#N/A	#N/A	#N/A	#N/A	#N/A	6.66653e-12	339135	11	0.003	8669437	ieu-a-2	Body mass index || id:ieu-a-2	TRUE	reported	igd	2	TRUE	0.000139014	47.1508
7	rs11030104	G	A	G	A	-0.0416	-0.069	0.2	0.1664	FALSE	FALSE	FALSE	finn-b-E4_THYROIDITAUTOIM	11	27684517	0.1225	#N/A	0.5733	Autoimmune thyroiditis || id:finn-b-E4_THYROIDITAUTOIM	Autoimmune thyroiditis	Autoimmune thyroiditis || ||	TRUE	igd	#N/A	#N/A	#N/A	#N/A	#N/A	#N/A	#N/A	6.65733e-30	339035	11	0.0037	27684517	ieu-a-2	Body mass index || id:ieu-a-2	TRUE	reported	igd	2	TRUE	0.000372715	126.41
8	rs11057405	A	G	A	G	-0.0304	-0.24	0.0917	0.09405	FALSE	FALSE	FALSE	finn-b-E4_THYROIDITAUTOIM	12	122781897	0.1577	#N/A	0.128	Autoimmune thyroiditis || id:finn-b-E4_THYROIDITAUTOIM	Autoimmune thyroiditis	Autoimmune thyroiditis || ||	TRUE	igd	#N/A	#N/A	#N/A	#N/A	#N/A	#N/A	#N/A	1.22e-08	328905	12	0.0053	122781897	ieu-a-2	Body mass index || id:ieu-a-2	TRUE	reported	igd	2	TRUE	0.000100019	32.8998
9	rs11165643	T	C	T	C	0.0221	0.0087	0.575	0.5988	FALSE	FALSE	FALSE	finn-b-E4_THYROIDITAUTOIM	1	96924097	0.0934	#N/A	0.9261	Autoimmune thyroiditis || id:finn-b-E4_THYROIDITAUTOIM	Autoimmune thyroiditis	Autoimmune thyroiditis || ||	TRUE	igd	#N/A	#N/A	#N/A	#N/A	#N/A	#N/A	#N/A	1.43384e-13	337797	1	0.003	96924097	ieu-a-2	Body mass index || id:ieu-a-2	TRUE	reported	igd	2	TRUE	0.000160626	54.2675
10	rs11672660	T	C	T	C	-0.0339	0.2205	0.175	0.2563	FALSE	FALSE	FALSE	finn-b-E4_THYROIDITAUTOIM	19	46180184	0.1042	#N/A	0.0343297	Autoimmune thyroiditis || id:finn-b-E4_THYROIDITAUTOIM	Autoimmune thyroiditis	Autoimmune thyroiditis || ||	TRUE	igd	#N/A	#N/A	#N/A	#N/A	#N/A	#N/A	#N/A	7.91043e-19	312079	19	0.0038	46180184	ieu-a-2	Body mass index || id:ieu-a-2	TRUE	reported	igd	2	TRUE	0.000254951	79.5847
11	rs1167827	G	A	G	A	0.02	0.0658	0.5417	0.4478	FALSE	FALSE	FALSE	finn-b-E4_THYROIDITAUTOIM	7	75163169	0.0919	#N/A	0.4737	Autoimmune thyroiditis || id:finn-b-E4_THYROIDITAUTOIM	Autoimmune thyroiditis	Autoimmune thyroiditis || ||	TRUE	igd	#N/A	#N/A	#N/A	#N/A	#N/A	#N/A	#N/A	1.97501e-10	323308	7	0.0031	75163169	ieu-a-2	Body mass index || id:ieu-a-2	TRUE	reported	igd	2	TRUE	0.000128725	41.6231
12	rs11727676	C	T	C	T	-0.0365	-0.0875	0.075	0.08543	FALSE	FALSE	FALSE	finn-b-E4_THYROIDITAUTOIM	4	145659064	0.1645	#N/A	0.5947	Autoimmune thyroiditis || id:finn-b-E4_THYROIDITAUTOIM	Autoimmune thyroiditis	Autoimmune thyroiditis || ||	TRUE	igd	#N/A	#N/A	#N/A	#N/A	#N/A	#N/A	#N/A	6.24698e-09	311073	4	0.0063	145659064	ieu-a-2	Body mass index || id:ieu-a-2	TRUE	reported	igd	2	TRUE	0.000107894	33.5662
13	rs12286929	G	A	G	A	0.0211	0.0908	0.4333	0.5229	FALSE	FALSE	FALSE	finn-b-E4_THYROIDITAUTOIM	11	115022404	0.0918	#N/A	0.3225	Autoimmune thyroiditis || id:finn-b-E4_THYROIDITAUTOIM	Autoimmune thyroiditis	Autoimmune thyroiditis || ||	TRUE	igd	#N/A	#N/A	#N/A	#N/A	#N/A	#N/A	#N/A	5.44252e-13	337453	11	0.0029	115022404	ieu-a-2	Body mass index || id:ieu-a-2	TRUE	reported	igd	2	TRUE	0.000156851	52.9379
14	rs12429545	A	G	A	G	0.0324	0.2997	0.1	0.1395	FALSE	FALSE	FALSE	finn-b-E4_THYROIDITAUTOIM	13	54102206	0.1315	#N/A	0.0226898	Autoimmune thyroiditis || id:finn-b-E4_THYROIDITAUTOIM	Autoimmune thyroiditis	Autoimmune thyroiditis || ||	TRUE	igd	#N/A	#N/A	#N/A	#N/A	#N/A	#N/A	#N/A	3.1521e-13	330001	13	0.0044	54102206	ieu-a-2	Body mass index || id:ieu-a-2	TRUE	reported	igd	2	TRUE	0.000164285	54.2228
15	rs12448257	A	G	A	G	0.0246	0.1346	0.225	0.1627	FALSE	FALSE	FALSE	finn-b-E4_THYROIDITAUTOIM	16	3599655	0.1229	#N/A	0.2732	Autoimmune thyroiditis || id:finn-b-E4_THYROIDITAUTOIM	Autoimmune thyroiditis	Autoimmune thyroiditis || ||	TRUE	igd	#N/A	#N/A	#N/A	#N/A	#N/A	#N/A	#N/A	3.89762e-11	330330	16	0.0037	3599655	ieu-a-2	Body mass index || id:ieu-a-2	TRUE	reported	igd	2	TRUE	0.000133801	44.2043
16	rs12940622	A	G	A	G	-0.0183	-0.0528	0.4583	0.359	FALSE	FALSE	FALSE	finn-b-E4_THYROIDITAUTOIM	17	78615571	0.0953	#N/A	0.579399	Autoimmune thyroiditis || id:finn-b-E4_THYROIDITAUTOIM	Autoimmune thyroiditis	Autoimmune thyroiditis || ||	TRUE	igd	#N/A	#N/A	#N/A	#N/A	#N/A	#N/A	#N/A	3.63597e-10	339097	17	0.0029	78615571	ieu-a-2	Body mass index || id:ieu-a-2	TRUE	reported	igd	2	TRUE	0.000117417	39.8202
17	rs12986742	C	T	C	T	0.0207	0.0444	0.5	0.4178	FALSE	FALSE	FALSE	finn-b-E4_THYROIDITAUTOIM	2	58975143	0.0927	#N/A	0.6316	Autoimmune thyroiditis || id:finn-b-E4_THYROIDITAUTOIM	Autoimmune thyroiditis	Autoimmune thyroiditis || ||	TRUE	igd	#N/A	#N/A	#N/A	#N/A	#N/A	#N/A	#N/A	8.92401e-09	235995	2	0.0036	58975143	ieu-a-2	Body mass index || id:ieu-a-2	TRUE	reported	igd	2	TRUE	0.000140079	33.0622
18	rs13021737	G	A	G	A	0.0604	-0.2412	0.875	0.8371	FALSE	FALSE	FALSE	finn-b-E4_THYROIDITAUTOIM	2	632348	0.1228	#N/A	0.0495199	Autoimmune thyroiditis || id:finn-b-E4_THYROIDITAUTOIM	Autoimmune thyroiditis	Autoimmune thyroiditis || ||	TRUE	igd	#N/A	#N/A	#N/A	#N/A	#N/A	#N/A	#N/A	5.43876e-54	333169	2	0.0039	632348	ieu-a-2	Body mass index || id:ieu-a-2	TRUE	reported	igd	2	TRUE	0.000719395	239.851
19	rs13078960	G	T	G	T	0.029	0.1017	0.1833	0.1735	FALSE	FALSE	FALSE	finn-b-E4_THYROIDITAUTOIM	3	85807590	0.1199	#N/A	0.3964	Autoimmune thyroiditis || id:finn-b-E4_THYROIDITAUTOIM	Autoimmune thyroiditis	Autoimmune thyroiditis || ||	TRUE	igd	#N/A	#N/A	#N/A	#N/A	#N/A	#N/A	#N/A	1.42298e-14	339205	3	0.0038	85807590	ieu-a-2	Body mass index || id:ieu-a-2	TRUE	reported	igd	2	TRUE	0.000171669	58.2407
20	rs13107325	T	C	T	C	0.0472	0.121	0.1167	0.01425	FALSE	FALSE	FALSE	finn-b-E4_THYROIDITAUTOIM	4	103188709	0.3789	#N/A	0.749501	Autoimmune thyroiditis || id:finn-b-E4_THYROIDITAUTOIM	Autoimmune thyroiditis	Autoimmune thyroiditis || ||	TRUE	igd	#N/A	#N/A	#N/A	#N/A	#N/A	#N/A	#N/A	1.0639e-12	335619	4	0.0066	103188709	ieu-a-2	Body mass index || id:ieu-a-2	TRUE	reported	igd	2	TRUE	0.000152364	51.1439
21	rs13130484	T	C	T	C	0.0398	0.2413	0.4333	0.4723	FALSE	FALSE	FALSE	finn-b-E4_THYROIDITAUTOIM	4	45175691	0.0915	#N/A	0.00836797	Autoimmune thyroiditis || id:finn-b-E4_THYROIDITAUTOIM	Autoimmune thyroiditis	Autoimmune thyroiditis || ||	TRUE	igd	#N/A	#N/A	#N/A	#N/A	#N/A	#N/A	#N/A	8.01124e-41	338185	4	0.003	45175691	ieu-a-2	Body mass index || id:ieu-a-2	TRUE	reported	igd	2	TRUE	0.000520168	176.003
22	rs13191362	G	A	G	A	-0.0285	0.0316	0.2	0.06088	FALSE	FALSE	FALSE	finn-b-E4_THYROIDITAUTOIM	6	163033350	0.19	#N/A	0.8681	Autoimmune thyroiditis || id:finn-b-E4_THYROIDITAUTOIM	Autoimmune thyroiditis	Autoimmune thyroiditis || ||	TRUE	igd	#N/A	#N/A	#N/A	#N/A	#N/A	#N/A	#N/A	1.09199e-09	338058	6	0.0047	163033350	ieu-a-2	Body mass index || id:ieu-a-2	TRUE	reported	igd	2	TRUE	0.000108757	36.7698
23	rs13201877	G	A	G	A	0.0236	0.0286	0.0833	0.1656	FALSE	FALSE	FALSE	finn-b-E4_THYROIDITAUTOIM	6	137675541	0.1237	#N/A	0.8171	Autoimmune thyroiditis || id:finn-b-E4_THYROIDITAUTOIM	Autoimmune thyroiditis	Autoimmune thyroiditis || ||	TRUE	igd	#N/A	#N/A	#N/A	#N/A	#N/A	#N/A	#N/A	4.28499e-08	339026	6	0.0043	137675541	ieu-a-2	Body mass index || id:ieu-a-2	TRUE	reported	igd	2	TRUE	8.88414e-05	30.1221
24	rs13329567	T	C	T	C	-0.0307	-0.2646	0.2167	0.1605	FALSE	FALSE	FALSE	finn-b-E4_THYROIDITAUTOIM	15	68104367	0.1243	#N/A	0.0333603	Autoimmune thyroiditis || id:finn-b-E4_THYROIDITAUTOIM	Autoimmune thyroiditis	Autoimmune thyroiditis || ||	TRUE	igd	#N/A	#N/A	#N/A	#N/A	#N/A	#N/A	#N/A	1.52616e-18	338200	15	0.0035	68104367	ieu-a-2	Body mass index || id:ieu-a-2	TRUE	reported	igd	2	TRUE	0.000227441	76.9375
25	rs1421085	C	T	C	T	0.0803	0.0307	0.45	0.4194	FALSE	FALSE	FALSE	finn-b-E4_THYROIDITAUTOIM	16	53800954	0.0925	#N/A	0.740099	Autoimmune thyroiditis || id:finn-b-E4_THYROIDITAUTOIM	Autoimmune thyroiditis	Autoimmune thyroiditis || ||	TRUE	igd	#N/A	#N/A	#N/A	#N/A	#N/A	#N/A	#N/A	2.1677e-158	333087	16	0.003	53800954	ieu-a-2	Body mass index || id:ieu-a-2	TRUE	reported	igd	2	TRUE	0.00214634	716.45
26	rs1441264	A	G	A	G	0.0172	0.112	0.55	0.6701	FALSE	FALSE	FALSE	finn-b-E4_THYROIDITAUTOIM	13	79580919	0.0972	#N/A	0.2491	Autoimmune thyroiditis || id:finn-b-E4_THYROIDITAUTOIM	Autoimmune thyroiditis	Autoimmune thyroiditis || ||	TRUE	igd	#N/A	#N/A	#N/A	#N/A	#N/A	#N/A	#N/A	2.95903e-08	326858	13	0.0031	79580919	ieu-a-2	Body mass index || id:ieu-a-2	TRUE	reported	igd	2	TRUE	9.41745e-05	30.7844
27	rs1460676	C	T	C	T	0.0209	-0.0828	0.2167	0.1973	FALSE	FALSE	FALSE	finn-b-E4_THYROIDITAUTOIM	2	164567689	0.1152	#N/A	0.4722	Autoimmune thyroiditis || id:finn-b-E4_THYROIDITAUTOIM	Autoimmune thyroiditis	Autoimmune thyroiditis || ||	TRUE	igd	#N/A	#N/A	#N/A	#N/A	#N/A	#N/A	#N/A	4.97794e-08	339157	2	0.0038	164567689	ieu-a-2	Body mass index || id:ieu-a-2	TRUE	reported	igd	2	TRUE	8.91838e-05	30.2498
28	rs14810	G	C	G	C	0.0183	0.1858	0.675	0.6089	FALSE	TRUE	FALSE	finn-b-E4_THYROIDITAUTOIM	19	34304903	0.0939	#N/A	0.0478795	Autoimmune thyroiditis || id:finn-b-E4_THYROIDITAUTOIM	Autoimmune thyroiditis	Autoimmune thyroiditis || ||	TRUE	igd	#N/A	#N/A	#N/A	#N/A	#N/A	#N/A	#N/A	1.923e-08	338718	19	0.0033	34304903	ieu-a-2	Body mass index || id:ieu-a-2	TRUE	reported	igd	2	TRUE	9.07813e-05	30.7519
29	rs1516725	C	T	C	T	0.0448	0.0436	0.9083	0.8998	FALSE	FALSE	FALSE	finn-b-E4_THYROIDITAUTOIM	3	185824004	0.1516	#N/A	0.7738	Autoimmune thyroiditis || id:finn-b-E4_THYROIDITAUTOIM	Autoimmune thyroiditis	Autoimmune thyroiditis || ||	TRUE	igd	#N/A	#N/A	#N/A	#N/A	#N/A	#N/A	#N/A	1.39412e-24	337708	3	0.0044	185824004	ieu-a-2	Body mass index || id:ieu-a-2	TRUE	reported	igd	2	TRUE	0.000306885	103.669
30	rs1528435	T	C	T	C	0.0175	0.1096	0.5833	0.6392	FALSE	FALSE	FALSE	finn-b-E4_THYROIDITAUTOIM	2	181550962	0.0951	#N/A	0.2492	Autoimmune thyroiditis || id:finn-b-E4_THYROIDITAUTOIM	Autoimmune thyroiditis	Autoimmune thyroiditis || ||	TRUE	igd	#N/A	#N/A	#N/A	#N/A	#N/A	#N/A	#N/A	4.77397e-09	338993	2	0.003	181550962	ieu-a-2	Body mass index || id:ieu-a-2	TRUE	reported	igd	2	TRUE	0.000100369	34.0276
31	rs16851483	T	G	T	G	0.0478	0.0291	0.0917	0.04846	FALSE	FALSE	FALSE	finn-b-E4_THYROIDITAUTOIM	3	141275436	0.2133	#N/A	0.8914	Autoimmune thyroiditis || id:finn-b-E4_THYROIDITAUTOIM	Autoimmune thyroiditis	Autoimmune thyroiditis || ||	TRUE	igd	#N/A	#N/A	#N/A	#N/A	#N/A	#N/A	#N/A	1.84999e-10	236091	3	0.0075	141275436	ieu-a-2	Body mass index || id:ieu-a-2	TRUE	reported	igd	2	TRUE	0.00017202	40.619
32	rs17001654	G	C	G	C	0.0304	-0.1659	0.1583	0.115	FALSE	TRUE	FALSE	finn-b-E4_THYROIDITAUTOIM	4	77129568	0.144	#N/A	0.2494	Autoimmune thyroiditis || id:finn-b-E4_THYROIDITAUTOIM	Autoimmune thyroiditis	Autoimmune thyroiditis || ||	TRUE	igd	#N/A	#N/A	#N/A	#N/A	#N/A	#N/A	#N/A	5.03095e-09	235884	4	0.0052	77129568	ieu-a-2	Body mass index || id:ieu-a-2	TRUE	reported	igd	2	TRUE	0.00014487	34.1772
33	rs17094222	C	T	C	T	0.0249	-0.0341	0.2083	0.2378	FALSE	FALSE	FALSE	finn-b-E4_THYROIDITAUTOIM	10	102395440	0.1079	#N/A	0.7519	Autoimmune thyroiditis || id:finn-b-E4_THYROIDITAUTOIM	Autoimmune thyroiditis	Autoimmune thyroiditis || ||	TRUE	igd	#N/A	#N/A	#N/A	#N/A	#N/A	#N/A	#N/A	2.18625e-11	338823	10	0.0037	102395440	ieu-a-2	Body mass index || id:ieu-a-2	TRUE	reported	igd	2	TRUE	0.000133649	45.289
34	rs17203016	G	A	G	A	0.0211	0.1135	0.2	0.2033	FALSE	FALSE	FALSE	finn-b-E4_THYROIDITAUTOIM	2	208255518	0.1136	#N/A	0.3178	Autoimmune thyroiditis || id:finn-b-E4_THYROIDITAUTOIM	Autoimmune thyroiditis	Autoimmune thyroiditis || ||	TRUE	igd	#N/A	#N/A	#N/A	#N/A	#N/A	#N/A	#N/A	3.40596e-08	333383	2	0.0038	208255518	ieu-a-2	Body mass index || id:ieu-a-2	TRUE	reported	igd	2	TRUE	9.24728e-05	30.8315
35	rs17381664	C	T	C	T	0.0201	0.1151	0.425	0.3833	FALSE	FALSE	FALSE	finn-b-E4_THYROIDITAUTOIM	1	78053228	0.0942	#N/A	0.2219	Autoimmune thyroiditis || id:finn-b-E4_THYROIDITAUTOIM	Autoimmune thyroiditis	Autoimmune thyroiditis || ||	TRUE	igd	TRUE	rs17381664	rs12402928	C	T	T	C	4.56773e-11	339065	1	0.0031	78048331	ieu-a-2	Body mass index || id:ieu-a-2	TRUE	reported	igd	2	TRUE	0.000123974	42.0403
36	rs17724992	G	A	G	A	-0.0196	0.0861	0.3083	0.224	FALSE	FALSE	FALSE	finn-b-E4_THYROIDITAUTOIM	19	18454825	0.1096	#N/A	0.4323	Autoimmune thyroiditis || id:finn-b-E4_THYROIDITAUTOIM	Autoimmune thyroiditis	Autoimmune thyroiditis || ||	TRUE	igd	#N/A	#N/A	#N/A	#N/A	#N/A	#N/A	#N/A	7.787e-09	334494	19	0.0034	18454825	ieu-a-2	Body mass index || id:ieu-a-2	TRUE	reported	igd	2	TRUE	9.93397e-05	33.2316
37	rs1928295	C	T	C	T	-0.0182	0.0193	0.425	0.513	FALSE	FALSE	FALSE	finn-b-E4_THYROIDITAUTOIM	9	120378483	0.0913	#N/A	0.8328	Autoimmune thyroiditis || id:finn-b-E4_THYROIDITAUTOIM	Autoimmune thyroiditis	Autoimmune thyroiditis || ||	TRUE	igd	#N/A	#N/A	#N/A	#N/A	#N/A	#N/A	#N/A	4.31797e-10	337265	9	0.0029	120378483	ieu-a-2	Body mass index || id:ieu-a-2	TRUE	reported	igd	2	TRUE	0.000116768	39.3862
38	rs2033529	G	A	G	A	0.0183	0.0078	0.2583	0.3288	FALSE	FALSE	FALSE	finn-b-E4_THYROIDITAUTOIM	6	40348653	0.0976	#N/A	0.9365	Autoimmune thyroiditis || id:finn-b-E4_THYROIDITAUTOIM	Autoimmune thyroiditis	Autoimmune thyroiditis || ||	TRUE	igd	#N/A	#N/A	#N/A	#N/A	#N/A	#N/A	#N/A	1.44901e-08	338988	6	0.0032	40348653	ieu-a-2	Body mass index || id:ieu-a-2	TRUE	reported	igd	2	TRUE	9.64664e-05	32.7039
39	rs2060604	C	T	C	T	-0.0203	-0.0122	0.4417	0.3907	FALSE	FALSE	FALSE	finn-b-E4_THYROIDITAUTOIM	8	76650334	0.0937	#N/A	0.8962	Autoimmune thyroiditis || id:finn-b-E4_THYROIDITAUTOIM	Autoimmune thyroiditis	Autoimmune thyroiditis || ||	TRUE	igd	#N/A	#N/A	#N/A	#N/A	#N/A	#N/A	#N/A	9.46019e-12	339152	8	0.003	76650334	ieu-a-2	Body mass index || id:ieu-a-2	TRUE	reported	igd	2	TRUE	0.000134988	45.7875
40	rs2112347	G	T	G	T	-0.0254	-0.0901	0.375	0.4149	FALSE	FALSE	FALSE	finn-b-E4_THYROIDITAUTOIM	5	75015242	0.0928	#N/A	0.3315	Autoimmune thyroiditis || id:finn-b-E4_THYROIDITAUTOIM	Autoimmune thyroiditis	Autoimmune thyroiditis || ||	TRUE	igd	#N/A	#N/A	#N/A	#N/A	#N/A	#N/A	#N/A	1.9602e-17	339082	5	0.003	75015242	ieu-a-2	Body mass index || id:ieu-a-2	TRUE	reported	igd	2	TRUE	0.000211363	71.684
41	rs2176598	C	T	C	T	-0.0185	0.0228	0.8	0.7347	FALSE	FALSE	FALSE	finn-b-E4_THYROIDITAUTOIM	11	43864278	0.1036	#N/A	0.8261	Autoimmune thyroiditis || id:finn-b-E4_THYROIDITAUTOIM	Autoimmune thyroiditis	Autoimmune thyroiditis || ||	TRUE	igd	#N/A	#N/A	#N/A	#N/A	#N/A	#N/A	#N/A	3.46897e-08	333918	11	0.0033	43864278	ieu-a-2	Body mass index || id:ieu-a-2	TRUE	reported	igd	2	TRUE	9.41098e-05	31.4277
42	rs2183825	C	T	C	T	0.0241	-0.1539	0.2917	0.3746	FALSE	FALSE	FALSE	finn-b-E4_THYROIDITAUTOIM	9	28412375	0.0943	#N/A	0.1028	Autoimmune thyroiditis || id:finn-b-E4_THYROIDITAUTOIM	Autoimmune thyroiditis	Autoimmune thyroiditis || ||	TRUE	igd	#N/A	#N/A	#N/A	#N/A	#N/A	#N/A	#N/A	2.2228e-14	339127	9	0.0032	28412375	ieu-a-2	Body mass index || id:ieu-a-2	TRUE	reported	igd	2	TRUE	0.000167224	56.7194
43	rs2365389	T	C	T	C	-0.0195	-0.0823	0.3417	0.4372	FALSE	FALSE	FALSE	finn-b-E4_THYROIDITAUTOIM	3	61236462	0.0922	#N/A	0.3718	Autoimmune thyroiditis || id:finn-b-E4_THYROIDITAUTOIM	Autoimmune thyroiditis	Autoimmune thyroiditis || ||	TRUE	igd	#N/A	#N/A	#N/A	#N/A	#N/A	#N/A	#N/A	1.34602e-10	331668	3	0.003	61236462	ieu-a-2	Body mass index || id:ieu-a-2	TRUE	reported	igd	2	TRUE	0.00012737	42.2497
44	rs2820292	C	A	C	A	0.0181	-0.0369	0.5083	0.551	FALSE	FALSE	FALSE	finn-b-E4_THYROIDITAUTOIM	1	201784287	0.0919	#N/A	0.688101	Autoimmune thyroiditis || id:finn-b-E4_THYROIDITAUTOIM	Autoimmune thyroiditis	Autoimmune thyroiditis || ||	TRUE	igd	#N/A	#N/A	#N/A	#N/A	#N/A	#N/A	#N/A	5.45205e-10	338768	1	0.0029	201784287	ieu-a-2	Body mass index || id:ieu-a-2	TRUE	reported	igd	2	TRUE	0.000114976	38.9546
45	rs2836754	C	T	C	T	0.0169	-0.1262	0.65	0.471	FALSE	FALSE	FALSE	finn-b-E4_THYROIDITAUTOIM	21	40291740	0.0916	#N/A	0.1682	Autoimmune thyroiditis || id:finn-b-E4_THYROIDITAUTOIM	Autoimmune thyroiditis	Autoimmune thyroiditis || ||	TRUE	igd	#N/A	#N/A	#N/A	#N/A	#N/A	#N/A	#N/A	1.60498e-08	337300	21	0.003	40291740	ieu-a-2	Body mass index || id:ieu-a-2	TRUE	reported	igd	2	TRUE	9.40749e-05	31.7343
46	rs2890652	C	T	C	T	0.0279	0.0807	0.125	0.2445	FALSE	FALSE	FALSE	finn-b-E4_THYROIDITAUTOIM	2	142959931	0.1066	#N/A	0.4494	Autoimmune thyroiditis || id:finn-b-E4_THYROIDITAUTOIM	Autoimmune thyroiditis	Autoimmune thyroiditis || ||	TRUE	igd	#N/A	#N/A	#N/A	#N/A	#N/A	#N/A	#N/A	1.242e-08	218359	2	0.0049	142959931	ieu-a-2	Body mass index || id:ieu-a-2	TRUE	reported	igd	2	TRUE	0.00014845	32.4199
47	rs3736485	G	A	G	A	-0.016	0.035	0.575	0.5874	FALSE	FALSE	FALSE	finn-b-E4_THYROIDITAUTOIM	15	51748610	0.0927	#N/A	0.705601	Autoimmune thyroiditis || id:finn-b-E4_THYROIDITAUTOIM	Autoimmune thyroiditis	Autoimmune thyroiditis || ||	TRUE	igd	#N/A	#N/A	#N/A	#N/A	#N/A	#N/A	#N/A	4.52397e-08	338449	15	0.0029	51748610	ieu-a-2	Body mass index || id:ieu-a-2	TRUE	reported	igd	2	TRUE	8.99315e-05	30.4398
48	rs3800229	T	G	T	G	0.0175	-0.0654	0.6917	0.6394	FALSE	FALSE	FALSE	finn-b-E4_THYROIDITAUTOIM	6	108996963	0.0953	#N/A	0.4926	Autoimmune thyroiditis || id:finn-b-E4_THYROIDITAUTOIM	Autoimmune thyroiditis	Autoimmune thyroiditis || ||	TRUE	igd	#N/A	#N/A	#N/A	#N/A	#N/A	#N/A	#N/A	4.95005e-08	339072	6	0.0032	108996963	ieu-a-2	Body mass index || id:ieu-a-2	TRUE	reported	igd	2	TRUE	8.81954e-05	29.9071
49	rs3817334	T	C	T	C	0.0256	-0.019	0.45	0.3969	FALSE	FALSE	FALSE	finn-b-E4_THYROIDITAUTOIM	11	47650993	0.0954	#N/A	0.842	Autoimmune thyroiditis || id:finn-b-E4_THYROIDITAUTOIM	Autoimmune thyroiditis	Autoimmune thyroiditis || ||	TRUE	igd	#N/A	#N/A	#N/A	#N/A	#N/A	#N/A	#N/A	1.16788e-17	339006	11	0.003	47650993	ieu-a-2	Body mass index || id:ieu-a-2	TRUE	reported	igd	2	TRUE	0.000214752	72.8173
50	rs3849570	A	C	A	C	0.0183	0.101	0.3667	0.4172	FALSE	FALSE	FALSE	finn-b-E4_THYROIDITAUTOIM	3	81792112	0.0925	#N/A	0.2748	Autoimmune thyroiditis || id:finn-b-E4_THYROIDITAUTOIM	Autoimmune thyroiditis	Autoimmune thyroiditis || ||	TRUE	igd	#N/A	#N/A	#N/A	#N/A	#N/A	#N/A	#N/A	1.93299e-08	294030	3	0.0033	81792112	ieu-a-2	Body mass index || id:ieu-a-2	TRUE	reported	igd	2	TRUE	0.000104577	30.7519
51	rs3888190	A	C	A	C	0.0311	-0.0087	0.3583	0.4124	FALSE	FALSE	FALSE	finn-b-E4_THYROIDITAUTOIM	16	28889486	0.0927	#N/A	0.9256	Autoimmune thyroiditis || id:finn-b-E4_THYROIDITAUTOIM	Autoimmune thyroiditis	Autoimmune thyroiditis || ||	TRUE	igd	#N/A	#N/A	#N/A	#N/A	#N/A	#N/A	#N/A	3.45382e-25	338077	16	0.003	28889486	ieu-a-2	Body mass index || id:ieu-a-2	TRUE	reported	igd	2	TRUE	0.000317779	107.467
52	rs4740619	C	T	C	T	-0.017	-0.0481	0.4667	0.5115	FALSE	FALSE	FALSE	finn-b-E4_THYROIDITAUTOIM	9	15634326	0.0913	#N/A	0.598199	Autoimmune thyroiditis || id:finn-b-E4_THYROIDITAUTOIM	Autoimmune thyroiditis	Autoimmune thyroiditis || ||	TRUE	igd	#N/A	#N/A	#N/A	#N/A	#N/A	#N/A	#N/A	6.35594e-09	338930	9	0.0029	15634326	ieu-a-2	Body mass index || id:ieu-a-2	TRUE	reported	igd	2	TRUE	0.000101379	34.3636
53	rs4889606	G	A	G	A	-0.0187	-0.0094	0.3583	0.3858	FALSE	FALSE	FALSE	finn-b-E4_THYROIDITAUTOIM	16	31011183	0.0939	#N/A	0.9205	Autoimmune thyroiditis || id:finn-b-E4_THYROIDITAUTOIM	Autoimmune thyroiditis	Autoimmune thyroiditis || ||	TRUE	igd	#N/A	#N/A	#N/A	#N/A	#N/A	#N/A	#N/A	6.58006e-10	338949	16	0.003	31011183	ieu-a-2	Body mass index || id:ieu-a-2	TRUE	reported	igd	2	TRUE	0.000114619	38.8542
54	rs543874	G	A	G	A	0.0497	0.1146	0.2667	0.1781	FALSE	FALSE	FALSE	finn-b-E4_THYROIDITAUTOIM	1	177889480	0.1186	#N/A	0.3341	Autoimmune thyroiditis || id:finn-b-E4_THYROIDITAUTOIM	Autoimmune thyroiditis	Autoimmune thyroiditis || ||	TRUE	igd	#N/A	#N/A	#N/A	#N/A	#N/A	#N/A	#N/A	2.28718e-40	339078	1	0.0037	177889480	ieu-a-2	Body mass index || id:ieu-a-2	TRUE	reported	igd	2	TRUE	0.000531837	180.429
55	rs6091540	T	C	T	C	-0.0185	-0.0551	0.275	0.2313	FALSE	FALSE	FALSE	finn-b-E4_THYROIDITAUTOIM	20	51087862	0.1077	#N/A	0.6092	Autoimmune thyroiditis || id:finn-b-E4_THYROIDITAUTOIM	Autoimmune thyroiditis	Autoimmune thyroiditis || ||	TRUE	igd	#N/A	#N/A	#N/A	#N/A	#N/A	#N/A	#N/A	2.13801e-08	339045	20	0.0033	51087862	ieu-a-2	Body mass index || id:ieu-a-2	TRUE	reported	igd	2	TRUE	9.26868e-05	31.4277
56	rs6457796	C	T	C	T	0.0209	0.0963	0.2583	0.2691	FALSE	FALSE	FALSE	finn-b-E4_THYROIDITAUTOIM	6	34828553	0.1044	#N/A	0.3564	Autoimmune thyroiditis || id:finn-b-E4_THYROIDITAUTOIM	Autoimmune thyroiditis	Autoimmune thyroiditis || ||	TRUE	igd	#N/A	#N/A	#N/A	#N/A	#N/A	#N/A	#N/A	2.53501e-10	337750	6	0.0033	34828553	ieu-a-2	Body mass index || id:ieu-a-2	TRUE	reported	igd	2	TRUE	0.000118746	40.1109
57	rs6477694	T	C	T	C	-0.0169	0.1415	0.6417	0.6013	FALSE	FALSE	FALSE	finn-b-E4_THYROIDITAUTOIM	9	111932342	0.0932	#N/A	0.1287	Autoimmune thyroiditis || id:finn-b-E4_THYROIDITAUTOIM	Autoimmune thyroiditis	Autoimmune thyroiditis || ||	TRUE	igd	#N/A	#N/A	#N/A	#N/A	#N/A	#N/A	#N/A	1.70498e-08	339115	9	0.003	111932342	ieu-a-2	Body mass index || id:ieu-a-2	TRUE	reported	igd	2	TRUE	9.35714e-05	31.7343
58	rs6567160	C	T	C	T	0.0562	0.2076	0.2833	0.1842	FALSE	FALSE	FALSE	finn-b-E4_THYROIDITAUTOIM	18	57829135	0.1169	#N/A	0.0758193	Autoimmune thyroiditis || id:finn-b-E4_THYROIDITAUTOIM	Autoimmune thyroiditis	Autoimmune thyroiditis || ||	TRUE	igd	#N/A	#N/A	#N/A	#N/A	#N/A	#N/A	#N/A	6.68344e-59	339006	18	0.0035	57829135	ieu-a-2	Body mass index || id:ieu-a-2	TRUE	reported	igd	2	TRUE	0.000759974	257.83
59	rs657452	G	A	G	A	-0.0227	0.1349	0.5833	0.5743	FALSE	FALSE	FALSE	finn-b-E4_THYROIDITAUTOIM	1	49589847	0.0922	#N/A	0.1435	Autoimmune thyroiditis || id:finn-b-E4_THYROIDITAUTOIM	Autoimmune thyroiditis	Autoimmune thyroiditis || ||	TRUE	igd	#N/A	#N/A	#N/A	#N/A	#N/A	#N/A	#N/A	2.12324e-13	318585	1	0.0031	49589847	ieu-a-2	Body mass index || id:ieu-a-2	TRUE	reported	igd	2	TRUE	0.000168279	53.6199
60	rs6713510	A	G	A	G	0.0164	0.0119	0.4833	0.559	FALSE	FALSE	FALSE	finn-b-E4_THYROIDITAUTOIM	2	227034499	0.0911	#N/A	0.8958	Autoimmune thyroiditis || id:finn-b-E4_THYROIDITAUTOIM	Autoimmune thyroiditis	Autoimmune thyroiditis || ||	TRUE	igd	#N/A	#N/A	#N/A	#N/A	#N/A	#N/A	#N/A	1.97401e-08	339118	2	0.0029	227034499	ieu-a-2	Body mass index || id:ieu-a-2	TRUE	reported	igd	2	TRUE	9.42974e-05	31.9808
61	rs6804842	G	A	G	A	0.0183	0.2447	0.575	0.5346	FALSE	FALSE	FALSE	finn-b-E4_THYROIDITAUTOIM	3	25106437	0.0916	#N/A	0.00755092	Autoimmune thyroiditis || id:finn-b-E4_THYROIDITAUTOIM	Autoimmune thyroiditis	Autoimmune thyroiditis || ||	TRUE	igd	#N/A	#N/A	#N/A	#N/A	#N/A	#N/A	#N/A	8.01604e-10	338525	3	0.003	25106437	ieu-a-2	Body mass index || id:ieu-a-2	TRUE	reported	igd	2	TRUE	0.000109906	37.2098
62	rs7138803	A	G	A	G	0.032	-0.0351	0.4417	0.3837	FALSE	FALSE	FALSE	finn-b-E4_THYROIDITAUTOIM	12	50247468	0.0942	#N/A	0.709499	Autoimmune thyroiditis || id:finn-b-E4_THYROIDITAUTOIM	Autoimmune thyroiditis	Autoimmune thyroiditis || ||	TRUE	igd	#N/A	#N/A	#N/A	#N/A	#N/A	#N/A	#N/A	5.11446e-26	339162	12	0.003	50247468	ieu-a-2	Body mass index || id:ieu-a-2	TRUE	reported	igd	2	TRUE	0.000335355	113.777
63	rs7144011	T	G	T	G	0.0274	0.0686	0.275	0.2399	FALSE	FALSE	FALSE	finn-b-E4_THYROIDITAUTOIM	14	79940383	0.1067	#N/A	0.5203	Autoimmune thyroiditis || id:finn-b-E4_THYROIDITAUTOIM	Autoimmune thyroiditis	Autoimmune thyroiditis || ||	TRUE	igd	#N/A	#N/A	#N/A	#N/A	#N/A	#N/A	#N/A	6.04505e-15	338347	14	0.0035	79940383	ieu-a-2	Body mass index || id:ieu-a-2	TRUE	reported	igd	2	TRUE	0.000181102	61.2862
64	rs7531118	C	T	C	T	0.0331	-0.0347	0.6083	0.5911	FALSE	FALSE	FALSE	finn-b-E4_THYROIDITAUTOIM	1	72837239	0.0928	#N/A	0.708401	Autoimmune thyroiditis || id:finn-b-E4_THYROIDITAUTOIM	Autoimmune thyroiditis	Autoimmune thyroiditis || ||	TRUE	igd	#N/A	#N/A	#N/A	#N/A	#N/A	#N/A	#N/A	1.88018e-28	338123	1	0.003	72837239	ieu-a-2	Body mass index || id:ieu-a-2	TRUE	reported	igd	2	TRUE	0.0003599	121.734
65	rs7550711	T	C	T	C	0.0659	-0.0706	0.0339	0.0563	FALSE	FALSE	FALSE	finn-b-E4_THYROIDITAUTOIM	1	110082886	0.1966	#N/A	0.7196	Autoimmune thyroiditis || id:finn-b-E4_THYROIDITAUTOIM	Autoimmune thyroiditis	Autoimmune thyroiditis || ||	TRUE	igd	#N/A	#N/A	#N/A	#N/A	#N/A	#N/A	#N/A	5.05941e-14	313621	1	0.0087	110082886	ieu-a-2	Body mass index || id:ieu-a-2	TRUE	reported	igd	2	TRUE	0.000182914	57.3759
66	rs7599312	A	G	A	G	-0.0214	-0.0142	0.2917	0.3026	FALSE	FALSE	FALSE	finn-b-E4_THYROIDITAUTOIM	2	213413231	0.0997	#N/A	0.8871	Autoimmune thyroiditis || id:finn-b-E4_THYROIDITAUTOIM	Autoimmune thyroiditis	Autoimmune thyroiditis || ||	TRUE	igd	#N/A	#N/A	#N/A	#N/A	#N/A	#N/A	#N/A	4.73042e-11	338186	2	0.0033	213413231	ieu-a-2	Body mass index || id:ieu-a-2	TRUE	reported	igd	2	TRUE	0.000124334	42.053
67	rs7715256	T	G	T	G	-0.0168	0.0064	0.55	0.5906	FALSE	FALSE	FALSE	finn-b-E4_THYROIDITAUTOIM	5	153537893	0.0934	#N/A	0.9451	Autoimmune thyroiditis || id:finn-b-E4_THYROIDITAUTOIM	Autoimmune thyroiditis	Autoimmune thyroiditis || ||	TRUE	igd	#N/A	#N/A	#N/A	#N/A	#N/A	#N/A	#N/A	8.85095e-09	339153	5	0.0029	153537893	ieu-a-2	Body mass index || id:ieu-a-2	TRUE	reported	igd	2	TRUE	9.89427e-05	33.5598
68	rs7899106	G	A	G	A	0.0379	0.2743	0.05	0.04467	FALSE	FALSE	FALSE	finn-b-E4_THYROIDITAUTOIM	10	87410904	0.2206	#N/A	0.2135	Autoimmune thyroiditis || id:finn-b-E4_THYROIDITAUTOIM	Autoimmune thyroiditis	Autoimmune thyroiditis || ||	TRUE	igd	#N/A	#N/A	#N/A	#N/A	#N/A	#N/A	#N/A	1.269e-08	338835	10	0.0067	87410904	ieu-a-2	Body mass index || id:ieu-a-2	TRUE	reported	igd	2	TRUE	9.44277e-05	31.9983
69	rs7903146	T	C	T	C	-0.0235	-0.116	0.25	0.1998	FALSE	FALSE	FALSE	finn-b-E4_THYROIDITAUTOIM	10	114758349	0.1141	#N/A	0.3091	Autoimmune thyroiditis || id:finn-b-E4_THYROIDITAUTOIM	Autoimmune thyroiditis	Autoimmune thyroiditis || ||	TRUE	igd	#N/A	#N/A	#N/A	#N/A	#N/A	#N/A	#N/A	1.10306e-12	339198	10	0.0033	114758349	ieu-a-2	Body mass index || id:ieu-a-2	TRUE	reported	igd	2	TRUE	0.000149482	50.7114
70	rs879620	T	C	T	C	0.0244	0.1913	0.5917	0.5795	FALSE	FALSE	FALSE	finn-b-E4_THYROIDITAUTOIM	16	4015729	0.0931	#N/A	0.0399604	Autoimmune thyroiditis || id:finn-b-E4_THYROIDITAUTOIM	Autoimmune thyroiditis	Autoimmune thyroiditis || ||	TRUE	igd	#N/A	#N/A	#N/A	#N/A	#N/A	#N/A	#N/A	3.93904e-10	235997	16	0.0039	4015729	ieu-a-2	Body mass index || id:ieu-a-2	TRUE	reported	igd	2	TRUE	0.000165833	39.1423
71	rs891389	T	C	T	C	0.0209	0.0152	0.325	0.3503	FALSE	FALSE	FALSE	finn-b-E4_THYROIDITAUTOIM	18	21087531	0.0957	#N/A	0.8737	Autoimmune thyroiditis || id:finn-b-E4_THYROIDITAUTOIM	Autoimmune thyroiditis	Autoimmune thyroiditis || ||	TRUE	igd	#N/A	#N/A	#N/A	#N/A	#N/A	#N/A	#N/A	1.617e-08	236115	18	0.0037	21087531	ieu-a-2	Body mass index || id:ieu-a-2	TRUE	reported	igd	2	TRUE	0.000135116	31.907
72	rs9304665	A	T	A	T	0.0243	0.0368	0.7	0.7196	FALSE	TRUE	FALSE	finn-b-E4_THYROIDITAUTOIM	19	47602577	0.1019	#N/A	0.718199	Autoimmune thyroiditis || id:finn-b-E4_THYROIDITAUTOIM	Autoimmune thyroiditis	Autoimmune thyroiditis || ||	TRUE	igd	#N/A	#N/A	#N/A	#N/A	#N/A	#N/A	#N/A	1.59401e-08	234806	19	0.0043	47602577	ieu-a-2	Body mass index || id:ieu-a-2	TRUE	reported	igd	2	TRUE	0.00013599	31.9354
73	rs9374842	T	C	T	C	0.0196	0.0142	0.7417	0.7228	FALSE	FALSE	FALSE	finn-b-E4_THYROIDITAUTOIM	6	120185665	0.1021	#N/A	0.8896	Autoimmune thyroiditis || id:finn-b-E4_THYROIDITAUTOIM	Autoimmune thyroiditis	Autoimmune thyroiditis || ||	TRUE	igd	#N/A	#N/A	#N/A	#N/A	#N/A	#N/A	#N/A	7.19797e-09	339068	6	0.0034	120185665	ieu-a-2	Body mass index || id:ieu-a-2	TRUE	reported	igd	2	TRUE	9.79997e-05	33.2316
74	rs943005	T	C	T	C	0.0444	0.1195	0.1	0.2016	FALSE	FALSE	FALSE	finn-b-E4_THYROIDITAUTOIM	6	50865820	0.1131	#N/A	0.291	Autoimmune thyroiditis || id:finn-b-E4_THYROIDITAUTOIM	Autoimmune thyroiditis	Autoimmune thyroiditis || ||	TRUE	igd	#N/A	#N/A	#N/A	#N/A	#N/A	#N/A	#N/A	4.52376e-31	339197	6	0.0038	50865820	ieu-a-2	Body mass index || id:ieu-a-2	TRUE	reported	igd	2	TRUE	0.00040232	136.52
75	rs9540493	G	A	G	A	-0.0182	0.1063	0.55	0.4864	FALSE	FALSE	FALSE	finn-b-E4_THYROIDITAUTOIM	13	66205704	0.0924	#N/A	0.2503	Autoimmune thyroiditis || id:finn-b-E4_THYROIDITAUTOIM	Autoimmune thyroiditis	Autoimmune thyroiditis || ||	TRUE	igd	#N/A	#N/A	#N/A	#N/A	#N/A	#N/A	#N/A	3.95203e-09	336023	13	0.0031	66205704	ieu-a-2	Body mass index || id:ieu-a-2	TRUE	reported	igd	2	TRUE	0.000102567	34.4681
76	rs9579083	C	G	C	G	0.0295	-0.0446	0.2333	0.2301	FALSE	TRUE	FALSE	finn-b-E4_THYROIDITAUTOIM	13	28017270	0.1087	#N/A	0.6817	Autoimmune thyroiditis || id:finn-b-E4_THYROIDITAUTOIM	Autoimmune thyroiditis	Autoimmune thyroiditis || ||	TRUE	igd	#N/A	#N/A	#N/A	#N/A	#N/A	#N/A	#N/A	1.426e-10	235969	13	0.0046	28017270	ieu-a-2	Body mass index || id:ieu-a-2	TRUE	reported	igd	2	TRUE	0.00017426	41.1268
77	rs977747	G	T	G	T	-0.0168	-0.0245	0.5333	0.6354	FALSE	FALSE	FALSE	finn-b-E4_THYROIDITAUTOIM	1	47684677	0.0946	#N/A	0.796	Autoimmune thyroiditis || id:finn-b-E4_THYROIDITAUTOIM	Autoimmune thyroiditis	Autoimmune thyroiditis || ||	TRUE	igd	#N/A	#N/A	#N/A	#N/A	#N/A	#N/A	#N/A	2.18198e-08	339152	1	0.003	47684677	ieu-a-2	Body mass index || id:ieu-a-2	TRUE	reported	igd	2	TRUE	9.24574e-05	31.3598
78	rs9926784	C	T	C	T	-0.0249	-0.0383	0.2083	0.1711	FALSE	FALSE	FALSE	finn-b-E4_THYROIDITAUTOIM	16	19941968	0.1212	#N/A	0.752101	Autoimmune thyroiditis || id:finn-b-E4_THYROIDITAUTOIM	Autoimmune thyroiditis	Autoimmune thyroiditis || ||	TRUE	igd	#N/A	#N/A	#N/A	#N/A	#N/A	#N/A	#N/A	8.5487e-11	333191	16	0.0038	19941968	ieu-a-2	Body mass index || id:ieu-a-2	TRUE	reported	igd	2	TRUE	0.000128849	42.9367
